# Supplementary material for: Anatomical and biomechanical traits of broiler chickens across ontogeny. Part I. Anatomy of the musculoskeletal respiratory apparatus and changes in organ size
Source: PeerJ. 2014 Jul 3;2:e432. doi: 10.7717/peerj.432 (PMC4103091; doi:10.7717/peerj.432)
Supplement: Supplemental Information 2 — Tables 1 and 2 contain the data generated by dissection of an ontogenetic sequence of broilers. [file peerj-02-432-s002.xlsx]

## Sheet: Table 1
										Pectoralis major			Pectoralis minor			External oblique
Bird ID	Age (days)	Body mass (g)	Heart mass (g)	Lung mass (g)	Liver mass (g)	Intestine mass (g)	Carina length (mm)	Carina depth (mm)	Mean UP length (mm)	Mm (g)	FL (mm)	PCSA (mm2)	Mm (g)	FL (mm)	PCSA (mm2)	Mm (g)	FL (mm)	PCSA (mm2)
A	1	44.28	0.302	0.415	1.276	9.29	12	2	3.25	0.245	13.2	1320	0.06	5.6	560	*	*	*
B	1	45.04	0.32	0.418	1.27	9.05	20	4	3.75	0.303	16	1600	0.068	5.5	*	*	*	*
C	1	40.97	0.307	0.431	1.103	6.978	20	3	3.5	0.239	16.8	1680	0.047	*	*	*	*	*
D	1	37.93	0.26	0.479	1.269	4.316	14	3	3.5	0.232	16.4	1640	0.043	7.8	780	*	*	*
E	1	43.21	0.326	0.3237	1.5194	6.7859	16	3	3.75	0.2473	10.2	1020	0.0525	4.2	420	*	*	*
F	1	47.89	0.3801	0.5206	1.4401	8.3412	19	3	3.25	0.2421	10.6	1060	0.0314	4	*	*	*	*
G	1	41.24	0.3177	0.4524	1.3866	6.8902	14	3	3	0.2615	11.2	1120	0.0483	4.4	*	*	*	*
H	1	47.56	0.3454	0.3696	1.4057	9.1161	15	3	3.75	0.2946	14.4	1440	0.0531	4.4	*	*	*	*
I	1	44.59	0.3765	0.6251	1.2992	6.8721	18	3	3	0.2643	12.4	1240	0.0669	*	*	*	*	*
J	1	44.88	0.3192	0.5122	1.0682	7.6572	18	3	3.5	0.2221	15.6	1560	0.0485	3.83333	383.333	*	*	*
A	13	439.87	2.419	2.406	20.046	44.52	*	*	*	22.01	49.4	4940	4.83	25		1.664	*	*
B	13	450.88	2.668	3.831	16.193	49.106	45	11	4.75	18.009	45	4500	4.7221	28.3333	2833.33	1.868	*	*
C	13	394.15	3.028	5.588	20.698	46.904	53	14	6	19.006	65.4	6540	5.616	26.4	2640	1.2273	*	*
D	13	433.94	3.142	3.604	21.218	47.105	50	13	5.5	16.35	38.8	3880	2.966	28.2	2820	1.0553	*	*
E	13	436.34	2.8449	3.8641	14.9315	38.7014	56	17	5.75	24.644	54.6	5460	6.4099	29.4	2940	0.7655	*	*
F	13	441.35	2.5177	3.3386	16.5001	51.578	52	14	7.25	20.994	48	4800	4.9305	24.2	2420	1.042	*	*
G	13	381.55	2.7753	2.8937	13.0879	40.5945	47	15	7.25	15.8624	38.2	3820	3.4695	20	2000	1.3401	31.6	40.0078
H	13	445.52	3.0941	3.8843	18.6102	45.29	55	12	8	20.2004	42.8	4280	3.6451	28	2800	1.0649	18	31.7919
I	13	424.18	3.225	3.3698	20.5357	41.3842	54	13	8.25	23.4301	41.4	4140	4.9017	26.6	2660	0.9586	35.4	50.2411
J	13	458.95	3.2044	3.9096	16.1553	45.0256	56	13	7.75	24.2213	43	4300	4.714	27.2	2720	1.2218	26	32.5605
A	14	620	4.1	4.21	22.4	54.5	*	*	*	55.5	*	*	13.4	*	*	*	*	*
B	14	700	3.7	3.1	21.3	64.7	*	*	*	60.7	*	*	12.3	*	*	*	*	*
C	14	660	4.6	5.4	25.3	60.2	*	*	*	53.5	*	*	11.3	*	*	*	*	*
D	14	540	3.9	4.3	18.3	60.9	*	*	*	40.1	*	*	8.6	*	*	*	*	*
E	14	620	4.1	5.4	23.9	62.3	*	*	*	49.9	*	*	11.2	*	*	*	*	*
F	14	600	5.1	3.8	20.4	59.9	*	*	*	60.8	*	*	14.8	*	*	*	*	*
G	14	540	3.7	4.9	18.5	63.3	*	*	*	44.7	*	*	8.8	*	*	*	*	*
H	14	580	5.06	3.71	22.3	56	*	*	*	48.3	*	*	10.6	*	*	*	*	*
I	14	560	3.7	5.5	21.9	59	*	*	*	44.9	*	*	9.8	*	*	*	*	*
J	14	480	3.5	3.5	19	41	*	*	*	50.6	*	*	9.9	*	*	*	*	*
A	28	1320	9.02	8.83	45.65	86.03	*	*	*	165.56	*	*	39.4	*	*	*	*	*
B	28	1420	9.42	8.8	44.72	108.83	*	*	*	187.41	*	*	31.18	*	*	*	*	*
C	28	1380	9.01	9.09	40.73	128.68	*	*	*	166.1	*	*	38.89	*	*	*	*	*
D	28	1580	10.37	12.25	57.96	150.2	*	*	*	196.85	*	*	35.92	*	*	*	*	*
E	28	1300	8.07	11.401	35.72	104.48	*	*	*	143.54	*	*	28.54	*	*	*	*	*
F	28	1460	9.828	9.64	43.35	117.65	*	*	*	184.13	*	*	41.03	*	*	*	*	*
G	28	1500	9.48	11.54	42.85	132.51	*	*	*	163.44	*	*	32.72	*	*	*	*	*
H	28	1380	10.74	9.37	46.03	116.27	*	*	*	190.83	*	*	36.3	*	*	*	*	*
I	28	1340	7.57	10.53	37.39	108.42	*	*	*	140.06	*	*	33.06	*	*	*	*	*
A	29	1425.14	7.718	9.633	41.891	106.686	75	21	9.5	83.071	66.4	6640	23.712	24	2400	5.1027	31	185.149
B	29	1468.23	7.725	5.84	43.28	95.88	80	20	8.5	105.475	60	6000	22.768	35.8	3580	4.6159	28.2	140.472
C	29	1559.14	11.355	8.5083	42.752	131.563	90	22	9.75	111.377	63.6	6360	26.556	34.2	3420	2.4609	*	*
D	29	1717.06	10.097	12.857	48.659	133.105	84	25	9	123.053	75.4	7540	26.316	51.4	5140	3.9385	*	*
E	29	1544.69	10.2023	12.1282	33.4844	110.01	95	20	10.25	93.9931	65.4	6540	21.1541	29.8	2980	4.4722	31.4	134.365
A	32	1670.89	9.5741	13.4346	41.6415	124.98	85	22	9.75	120.087	80.2	8020	33.6618	31	3100	5.4404	34	150.954
B	32	2023.16	12.4524	13.7416	51.3194	128.72	96	22	9.75	156.82	84.6	8460	37.6413	35	3500	6.2999	44.2	134.464
C	32	1594.2	8.7584	10.1088	35.2414	77.27	100	23	10.75	142.73	78.2	7820	26.979	38.8	3880	3.443	30.8	105.458
D	32	1797.8	8.4177	9.0508	47.1111	143.59	90	23	10	143.01	72.2	7220	27.1332	34	3400	4.2317	33.4	119.526
E	32	1605.58	8.9062	10.5555	51.3618	125.34	88	24	11	121.17	69.2	6920	25.3639	32	3200	3.5477	30.2	110.824
A	40	2917	10.98	14.03	62.95	186.17	*	*	*	233.39	72.2	7220	46.39	42.8	4280	*	*	*
B	40	2529	12.25	12.5	56.63	140.34	*	*	*	213.51	87	8700	*	*	*	*	*	*
C	40	2473.96	11.95	17.64	58.33	125.29	98	20	11.5	207.8	85	8500	45.91	41	4100		*	*
D	40	2413.68	10.04	12.31	63.18	187.06	99	21	11.25	180.88	79	7900	43.19	44.2	4420	4.7195	*	*
E	40	2208.66	8.26	13.32	62.08	146.19	95	20	*	188.71	80.2	8020	42.43	37.4	3740	6.539	39	158.176
F	40	2469.99	8.77	11.78	45.88	114.74	145	27	*	194.12	78	7800	39.92	32.4	3240	5.9194	42	132.96
G	40	2154.89	7.38	8.1	51.87	146.35	130	28	*	175.67	74.6	7460	43.39	34	3400	4.8683	31.6	145.34
A	42	3254	18	*	82	172	*	*	*	478	*	*	118	*	*	*	*	*
B	42	3206	18	*	80	152	*	*	*	432	*	*	90	*	*	*	*	*
C	42	3250	22	*	74	196	*	*	*	370	*	*	98	*	*	*	*	*
D	42	3250	16	*	84	162	*	*	*	470	*	*	115	*	*	*	*	*
E	42	3358	16	14	102	204	*	*	*	448	*	*	80	*	*	*	*	*
F	42	3200	20	*	76	178	*	*	*	426	*	*	98	*	*	*	*	*
G	42	3496	20	*	94	192	*	*	*	651	*	*	124	*	*	*	*	*
H	42	3152	16	16	72	150	*	*	*	494	*	*	88	*	*	*	*	*
I	42	3686	18	16	84	178	*	*	*	574	*	*	116	*	*	*	*	*
J	42	3475	20	*	84	176	*	*	*	534	*	*	116	*	*	*	*	*
K	42	3222	14	22	72	176	*	*	*	458	*	*	86	*	*	*	*	*
L	42	3178	14	20	82	160	*	*	*	474	*	*	102	*	*	*	*	*
M	42	2786	14	18	70	172	*	*	*	378	*	*	88	*	*	*	*	*

## Sheet: Table 2
Age (days)	Bird ID	Wing mass (g)	Girth (cm)	Carina length (cm)	Ribcage mass (g)
14	1	7.53	17.6	6.7	8.15
14	2	6.36	18.8	6.2	9.91
14	3	6.74	18.3	6.2	9.42
14	4	7.94	17.1	6.4	8.89
14	5	8	18.3	6.2	9.35
14	6	7.55	18.2	6.5	11.63
14	7	7.85	17.5	6.1	9.94
14	8	7.45	17.4	6.9	11.59
14	9	7.52	18.1	5.9	10.54
14	10	8.52	17.9	5.8	10.27
28	1	8.34	25.1	7.55	8.16
28	2	7.88	26.3	7.8	7.28
28	3	8	25.2	7.8	6.69
28	4	6.98	25.5	8.85	8.12
28	5	8.07	24.4	7.8	6.77
28	6	8.39	28.5	8.1	8.84
28	7	7.31	25	7	6.28
28	8	7.75	26	7.6	6.73
28	9	7.39	25.6	7.1	8.53
42	1	5.47	37.4	14.1	8.24
42	2	5.68	35.6	14.9	8.69
42	3	5.53	36.2	16	10.22
42	4	5.72	39.5	16.2	8.8
42	5	5.72	35.7	15.3	9.83
42	6	5.81	36.2	16.1	8.5
42	7	5.32	39.2	14.5	7.95
42	8	5.71	38.2	15.5	8.69
42	9	6.08	40.2	14.8	9.44
42	10	5.58	37.9	*	9.27
42	11	5.59	36.5	15.2	8.69
42	12	5.54	37.3	15.3	8.31
